# Supplementary material for: DOCLASP - Docking ligands to target proteins using spatial and electrostatic congruence extracted from a known holoenzyme and applying simple geometrical transformations
Source: F1000Res. 2016 Jun 16;3:262. Originally published 2014 Oct 31. [Version 3] doi: 10.12688/f1000research.5145.3 (PMC4934513; doi:10.12688/f1000research.5145.3)
Supplement: Data for “DOCLASP - Docking ligands to target proteins using spatial and electrostatic congruence extracted from a known holoenzyme and applying simple geometrical transformations” — solvedJrPPO1Docked.pdb: phenylthiourea docked to the solved structure of JrPPO1 (Polyphenol oxidase from walnut, PDBid:5CE9). modelledJrPPO1Docked.pdb: phenylthiourea docked to the modelled structure of JrPPO1 (Polyphenol oxidase from walnut) using SWISSMODEL based on the PDBid:1BUG, since the solved structure was not available at that time. PLA2dockedsuramin.p1m: suramin docked to the phospholipase A2-like protein from PDBid:3BJW from Echis carinatus (saw scaled viper), showing that it has multiple sites of suramin binding. [file f1000research-3-9695-s0000.tgz]

Archive with 1 entries (1 files):
- 70868606-785f-4534-8b73-ea1f94ba94e9_Dataset1_(1).zip
