# Supplementary material for: DOCLASP - Docking ligands to target proteins using spatial and electrostatic congruence extracted from a known holoenzyme and applying simple geometrical transformations
Source: F1000Res. 2016 Jun 16;3:262. Originally published 2014 Oct 31. [Version 3] doi: 10.12688/f1000research.5145.3 (PMC4934513; doi:10.12688/f1000research.5145.3)
Supplement: Supplementary file 2 [file f1000research-3-9695-s0001.tgz]

Archive with 1 entries (1 files):
- d056e2b0-873e-4ec6-942f-88edfab442c4.pdf
